# Supplementary material for: Biosafety Level 4 Laboratory User Training Program, China
Source: Emerg Infect Dis. 2019 May;25(5):e180220. doi: 10.3201/eid2505.180220 (PMC6478205; doi:10.3201/eid2505.180220)
Supplement: Appendix — Overview of the Wuhan National Biosafety Laboratory (Level 4) User Training Program. [file 18-0220-Techapp-s1.xlsx]

## Sheet: Sheet1
	Article DOI: https://doi.org/10.3201/eid2505.180220
	An Overview of Wuhan National Biosafety Laboratory (Level 4) User Training Program*
	Participant		Step 1. Pre-assessment	Step 2. Theoretical and practicum training																							Step 3. Final assessment and certification
				Theoritical (Lecture, small group)														Hands-on (Mock laboratory, One-on-One)						Mentored (Inside BSL-4 laboratory,One-on-One)			Grade green	Grade orange (Independent access)	Grade red (As mentor)
				Biosafety Laws and Regulations	Fundamentals of Biosafety	Biosecurity	Knowledge of Pathogenic Microorganisms	Biosafety Laboratory Management	Biosafety Risk Assessment	Biological Exposures and Emergency Responses	Biosafety Cabinet	Personal Protective Equipment	Waste Management and Decontamination	Handling animals in Biocontainment Laboratory	BSL-4 Facilities	Specialized Procedures in a BSL-4 Laboratory	BSL-4 Laboratory Operations and Maintenance	Positive Pressure Suit Training	Laboratory Entry and Exit	General Practices	Working Safely with Sharps and Animals	Emergency Responses	Facility Inspection and Engineering Controls	Support Work at the BSL-4 Laboratory	In Vitro Work at the BSL-4 Laboratory	Animal Work at the BSL-4 Laboratory	Minimum requirements
	Laboratory managers and Biosafety professionals		Determine the past experience and identify the training needs	＋	＋	＋	＋	＋	＋	＋	E	E	E	E	＋	＋	E	＋	＋	E		＋		E			Pass final test and 20 hrs with 10 entries or pass final test (with BSL-4 experience)	>1 year related experince after grade green	>3 year related experince after grade orange
	Operations Maintenance staff			＋	＋	＋	＋		＋	＋	＋	＋	＋		＋	＋	＋	＋	＋	＋		＋	＋	＋			Pass final test and 20 hrs with 10 entries or pass final test (with BSL-4 experience)	>1 year related experince after grade green	>3 year related experince after grade orange
	Researchers and Technicians	in vitro work		＋	＋	＋	＋	E	＋	＋	＋	＋	＋		＋	＋	E	＋	＋	＋	E	＋			＋		Pass final test and 45 hrs with 15 entries or pass final test (with BSL-4 experience)	100 hrs after grade green or 40 hrs after grade green (with BSL-4 experiecne)
		Animal work		＋	＋	＋	＋	E	＋	＋	＋	＋	＋	＋	＋	＋	E	＋	＋	＋	＋	＋				＋	Pass final test and 60 hrs with 20 entries or pass final test (with BSL-4 experience)	200 hrs after grade green or 80 hrs after grade green (with BSL-4 experience)	300 work hs after grade orange
	*+, required course; E, elective course.
